# Supplementary material for: Diclofenac Immune-Mediated Hepatitis: Identification of Innate and Adaptive Immune Responses at Clinically Relevant Doses
Source: Int J Mol Sci. 2025 Jun 19;26(12):5899. doi: 10.3390/ijms26125899 (PMC12192901; doi:10.3390/ijms26125899)
Supplement: Supplementary file 1 [file ijms-26-05899-s001.zip]

Archive with 1 entries (1 files):
- ijms-3556605-supplementary.pdf
